# Supplementary material for: Early Continence and Erectile Function Recovery Following Transvesical Single-Port Robot-Assisted Radical Prostatectomy: Initial Single Institution Experience
Source: Cancers (Basel). 2025 Aug 27;17(17):2793. doi: 10.3390/cancers17172793 (PMC12427196; doi:10.3390/cancers17172793)
Supplement: Supplementary file 1 [file cancers-17-02793-s001.zip]

Archive with 1 entries (1 files):
- cancers-3820358-supplementary.pdf
